# Supplementary material for: Reproductive Potential and Population Growth of the Worm Enchytraeus buchholzi (Clitellata: Enchytraeidae) Under Laboratory Conditions as Well as Regression Models
Source: Biology (Basel). 2025 Feb 6;14(2):167. doi: 10.3390/biology14020167 (PMC11851633; doi:10.3390/biology14020167)
Supplement: Supplementary file 1 [file biology-14-00167-s001.zip]

Archive with 1 entries (1 files):
- biology-3412331-supplementary.pdf
